# Supplementary material for: Combination Systemic Therapies in Advanced Well-Differentiated Gastroenteropancreatic Neuroendocrine Tumors (GEP-NETs): A Comprehensive Review of Clinical Trials and Prospective Studies
Source: Biology (Basel). 2023 Jul 30;12(8):1069. doi: 10.3390/biology12081069 (PMC10452098; doi:10.3390/biology12081069)
Supplement: Supplementary file 1 [file biology-12-01069-s001.zip]

Archive with 1 entries (1 files):
- biology-2404994-supplementary.pdf
